# Supplementary material for: A Tumor-Specific Molecular Network Promotes Tumor Growth in Drosophila by Enforcing a Jun N-Terminal Kinase–Yorkie Feedforward Loop
Source: Cancers (Basel). 2024 May 2;16(9):1768. doi: 10.3390/cancers16091768 (PMC11083887; doi:10.3390/cancers16091768)
Supplement: Supplementary file 1 [file cancers-16-01768-s001.zip]

Archive with 1 entries (1 files):
- cancers-2928821-supplementary.pdf
